# Supplementary material for: Inhibition of the Heat Shock Protein A (HSPA) Family Potentiates the Anticancer Effects of Manumycin A
Source: Cells. 2021 Jun 7;10(6):1418. doi: 10.3390/cells10061418 (PMC8229576; doi:10.3390/cells10061418)
Supplement: Supplementary file 1 [file cells-10-01418-s001.zip]

Archive with 1 entries (1 files):
- cells-1238600-supplementary.pdf
